# Supplementary material for: Physiological and Genomic Characterization of Actinotalea subterranea sp. nov. from Oil-Degrading Methanogenic Enrichment and Reclassification of the Family Actinotaleaceae
Source: Microorganisms. 2022 Feb 6;10(2):378. doi: 10.3390/microorganisms10020378 (PMC8878594; doi:10.3390/microorganisms10020378)
Supplement: Supplementary file 1 [file microorganisms-10-00378-s001.zip]

Archive with 1 entries (1 files):
- Supplementary Materials-1560480.pdf
